# Supplementary material for: Data on the expression of cellular lncRNAs in human adenovirus infected cells
Source: Data Brief. 2016 Jul 5;8:1263–79. doi: 10.1016/j.dib.2016.06.053 (PMC4983107; doi:10.1016/j.dib.2016.06.053)
Supplement: Supplementary file 2 — Supplementary material [file mmc2.xls]

## Sheet: Sheet1
Table 1. The list of differentially expressed lncRNAs in IMR-90 cells infected by Ad2.
Cluster	tracking id	locus	Length	Symbol	Sequence reads (FPKM)					Fold change				biotype
					Mock	6 hpi	12 hpi	24 hpi	36 hpi	6 hpi/M	12 hpi/M	24 hpi/M	36 hpi/M
I	ENSG00000258554	12:55966837-55967474	638	RP11-973D8.4	4.31735	13.1026	15.7596	66.2159	65.1915	3,035a	3.65	15.337	15.1	antisense
I	ENSG00000269888	3:161429111-161429613	503	RP11-3P17.5	2.55899	16.7786	11.8883	17.4623	18.4573	6.557	4.646	6.824	7.213	lincRNA
I	ENSG00000230606	2:97416164-97433527	17364	AC159540.1	10.0486	21.301	27.2561	22.795	13.3513	2.12	2.712	2.268	1.329	lincRNA
I	ENSG00000210082	MT:1670-3229	1560	MT-RNR2	63.937	633.07	837.03	4445.24	395.665	9.901	13.091	69.525	6.188	Mt_rRNA
I	ENSG00000211459	MT:647-1601	955	MT-RNR1	43.7569	210.086	282.006	1244.38	159.162	4.801	6.445	28.438	3.637	Mt_rRNA
II	ENSG00000273389	4:86000326-86000766	441	RP13-514E23.2	1.6832	10.8248	1.31942	0.742057	0	6.431	_b	-	-	antisense
II	ENSG00000248690	8:121639292-121644693	5402	HAS2-AS1	4.52147	13.7221	3.39968	0.490409	1.80657	3.035	-	-	-	antisense
II	ENSG00000227112	6:128505124-128506276	1153	RP1-86D1.4	4.75592	12.3222	1.9158	0	0	2.591	-	-	-	antisense
II	ENSG00000227028	2:39786452-40255209	468758	SLC8A1-AS1	4.54366	11.126	2.17481	1.30883	1.36997	2.449	-	-	-	antisense
II	ENSG00000257453	12:76030493-76031378	886	RP11-290L1.3	12.2973	25.1209	7.43616	0.375259	0	2.043	-	-	-	antisense
II	ENSG00000257181	12:68841287-68843237	1951	RP11-611O2.5	50.2168	99.0272	80.3761	57.8627	20.8066	1.972	1.601	1.152	-2.415	antisense
II	ENSG00000270066	1:109100192-109100619	428	SCARNA2	0.00131656	15.5293	3.76394	0.00151303	0.00387526	15.5	-	-	-	lincRNA
II	ENSG00000232702	6:51410080-51410537	458	RP3-437C15.1	5.86364	11.4839	7.36845	9.47847	2.35595	1.958	-	-	-	processed_pseudogene
III	ENSG00000275719	19:46787814-46789043	1230	CTB-147N14.6	4.90188	6.34468	12.0616	20.5618	18.6458	-	2.461	4.195	3.804	antisense
III	ENSG00000188206	1:244840637-244846903	6267	HNRNPU-AS1	5.16401	5.14442	11.2123	42.5257	19.2515	-	2.171	8.235	3.728	antisense
III	ENSG00000226688	10:95753205-96090238	337034	ENTPD1-AS1	4.98587	4.17403	10.1206	12.722	7.60048	-	2.03	2.552	1.524	antisense
III	ENSG00000258908	14:20474788-20477089	2302	RP11-203M5.8	3.0342	3.7583	11.4463	18.9506	16.4672	-	3.772	6.246	5.427	lincRNA
III	ENSG00000242086	3:195658061-195733551	75491	LINC00969	7.39861	10.473	19.7708	18.1123	11.0274	-	2.672	2.448	1.49	lincRNA
III	ENSG00000215417	13:91347819-91354579	6761	MIR17HG	3.21044	3.38921	14.64	18.9485	6.19078	-	4.56	5.902	1.928	processed_transcript
III	ENSG00000264538	17:30709298-30790908	81611	SUZ12P1	5.15257	4.65372	10.9191	19.6789	28.9482	-	2.119	3.819	5.618	transcribed_unprocessed_pseudogene
III	ENSG00000183666	5:21341832-21589372	247541	GUSBP1	5.3286	4.41479	14.1635	23.055	22.5989	-	2.658	4.327	4.241	transcribed_unprocessed_pseudogene
IV	ENSG00000263065	16:15741150-15741791	642	AF001548.6	0.229082	0.214341	11.1102	0.525629	0	-	48.499	-	-	antisense
IV	ENSG00000269926	10:72274914-72275980	1067	RP11-442H21.2	3.78094	5.47082	22.691	4.47474	3.94528	-	6.001	1.183	1.043	antisense
IV	ENSG00000249835	5:83541476-83581320	39845	VCAN-AS1	9.01365	3.70941	25.8524	14.3317	6.48664	-	2.868	1.59	-1.389	antisense
IV	ENSG00000228830	1:234607007-234609483	2477	RP4-781K5.2	6.03477	9.09378	14.139	7.99413	2.37845	-	2.343	1.325	-2.538	antisense
IV	ENSG00000273226	9:19375450-19375996	547	RP11-513M16.8	6.9465	10.1404	14.0765	11.1569	18.9252	1.46	2.026	1.606	2.724	antisense
IV	ENSG00000256040	9:116398156-116400606	2451	PAPPA-AS1	21.9025	31.6752	55.9415	7.84291	4.40217	1.446	2.554	-2.793	-4.975	antisense
IV	ENSG00000264112	17:57989038-57994850	5813	RP11-159D12.2	2.99137	4.48735	10.26	4.55879	0.876476	-	3.43	1.524	-3.413	lincRNA
IV	ENSG00000258399	14:100894769-100935999	41231	MEG8	38.0724	54.7606	97.1207	44.2828	50.9165	1.438	2.551	1.163	1.337	lincRNA
IV	ENSG00000275871	5:149425770-149428289	2520	RP11-394O4.6	13.3248	7.04719	31.116	1.59073	0.384127	-1.89	2.335	-8.403	-34.483	lincRNA
IV	ENSG00000180229	15:20379494-20506180	126687	HERC2P3	9.39272	10.1708	18.9772	14.3151	4.06877	1.083	2.02	1.524	-2.309	transcribed_unprocessed_pseudogene
V	ENSG00000216895	7:155611230-155645205	33976	AC009403.2	1.13851	1.44815	2.96286	19.3508	8.12661	-	-	16.997	7.138	antisense
V	ENSG00000256940	11:64245963-64248217	2255	RP11-783K16.5	1.90032	3.58009	5.13432	11.1139	3.5112	-	-	5.848	1.848	antisense
V	ENSG00000256813	11:60841805-60851081	9277	RP11-804A23.4	4.07789	4.85048	7.52923	16.2164	9.01053	-	-	3.977	2.21	antisense
V	ENSG00000251022	4:82893008-82900960	7953	THAP9-AS1	20.6848	23.1861	31.2843	68.2993	26.0105	1.121	1.512	3.302	1.257	antisense
V	ENSG00000269604	19:4791744-4795559	3816	AC005523.2	3.9407	5.4313	6.29305	12.5613	3.38028	-	-	3.188	-1.166	antisense
V	ENSG00000268309	19:16551772-16552328	557	CTD-3222D19.11	4.13738	2.25759	6.1819	10.1343	6.277	-	-	2.449	1.517	antisense
V	ENSG00000233101	17:48549629-48606414	56786	HOXB-AS3	8.17744	14.7351	7.49721	16.4149	13.1735	-	-	2.007	1.611	antisense
V	ENSG00000275632	20:6000417-6000941	525	RP5-967N21.11	1.57523	1.10625	2.09833	11.0106	6.79773	-	-	6.99	4.315	lincRNA
V	ENSG00000237491	1:778769-810060	31292	RP11-206L10.9	3.96646	2.67792	7.38821	11.8963	8.17317	-	-	2.999	2.061	lincRNA
V	ENSG00000223546	X:102769160-102885406	116247	LINC00630	5.37026	3.85369	4.17641	11.0363	6.12792	-	-	2.055	1.141	lincRNA
V	ENSG00000276965	22:30972856-30973093	238	TUG1_3	26.238	19.3038	30.2663	74.8552	2.58763e-09	-1.359	1.154	2.853	-26.2	misc_RNA
V	ENSG00000277027	9:35657753-35658017	265	RNase_MRP	0.00708826	0.00438914	0.00277862	116.889	0.0360558	-	-	164.905	-	misc_RNA
V	ENSG00000230383	7:137721984-137722846	863	AC009245.3	5.90554	6.37398	7.87714	12.1145	9.55531	-	-	2.051	-	processed_pseudogene
V	ENSG00000236088	17:13756477-14069495	313019	COX10-AS1	3.817	2.42664	3.9244	11.1624	9.79537	-	-	2.924	2.566	processed_transcript
V	ENSG00000196756	20:38420587-38435353	14767	SNHG17	5.95537	5.34429	7.35225	12.5236	2.95247	-	-	2.103	-	processed_transcript
V	ENSG00000229152	13:110894638-110899172	4535	ANKRD10-IT1	3.51636	5.68109	9.57638	14.3945	3.78835	-	-	4.094	-	sense_intronic
V	ENSG00000269825	19:52650436-52653284	2849	CTD-3099C6.9	3.72029	2.8887	3.81972	13.3133	4.84178	-	-	3.579	-	sense_intronic
V	ENSG00000267776	19:56376703-56377284	582	AC006116.24	7.36321	6.24197	8.15823	16.4006	9.11177	-	-	2.227	-	sense_intronic
V	ENSG00000133624	7:149547153-149624752	77600	ZNF767P	2.22232	2.69028	6.30787	11.5394	6.06594	-	-	5.193	-	transcribed_unprocessed_pseudogene
V	ENSG00000240225	19:56368098-56379828	11731	ZNF542P	4.12491	4.02765	5.39739	13.9732	5.76108	-	-	3.388	-	transcribed_unprocessed_pseudogene
V	ENSG00000261556	16:70219573-70245616	26044	SMG1P7	3.77203	4.30781	8.2685	11.4568	6.29065	-	-	3.037	-	transcribed_unprocessed_pseudogene
V	ENSG00000277702	1:143419624-143420207	584	CH17-13I23.3	4.39244	3.16985	1.26214	19.2529	1.69853	-	-	4.383	-	unprocessed_pseudogene
VI	ENSG00000273420	19:33207128-33207639	512	CTD-2540B15.13	0.939477	2.36155	3.63791	12.8076	10.1125	-	-	13.633	10.764	3prime_overlapping_ncrna
VI	ENSG00000197989	1:28578537-28582983	4447	SNHG12	24.8356	22.6459	38.2267	50.117	51.385	-1.096	1.539	2.018	2.069	antisense
VI	ENSG00000236498	2:61868431-61886082	17652	AC107081.5	9.14619	11.9888	12.1353	25.6308	22.2042	1.311	1.327	2.802	2.428	antisense
VI	ENSG00000267458	19:12944117-12944487	371	CTC-425F1.4	76.5409	89.7327	108.438	157.817	186.391	1.172	1.417	2.062	2.435	antisense
VI	ENSG00000224597	10:29409401-29487745	78345	SVIL-AS1	6.89681	7.21106	12.6723	13.9289	17.0146	-	-	2.02	2.467	antisense
VI	ENSG00000264558	17:47682416-47682683	268	RP11-138C9.1	46.3807	54.3888	69.7837	152.736	129.998	1.173	1.505	3.293	2.803	antisense
VI	ENSG00000269243	19:16123660-16139892	16233	CTD-2231E14.8	12.0913	16.7002	20.7271	40.5537	35.6845	1.381	1.714	3.354	2.951	antisense
VI	ENSG00000249971	5:138347026-138349641	2616	RP11-256P1.1	8.1297	12.1556	15.3308	24.9545	26.1263	1.495	1.886	3.07	3.214	antisense
VI	ENSG00000206573	3:9349688-9398579	48892	THUMPD3-AS1	10.8503	9.89211	12.7075	48.2286	41.8655	-1.096	1.171	4.445	3.858	antisense
VI	ENSG00000179818	2:69962262-70088846	126585	PCBP1-AS1	3.62889	2.89325	2.87323	11.1064	14.478	-	-	3.061	3.99	antisense
VI	ENSG00000247828	5:88268894-88436685	167792	TMEM161B-AS1	5.78303	7.52899	7.62244	16.515	25.1432	-	-	2.856	4.348	antisense
VI	ENSG00000256013	16:10529439-10532082	2644	RP11-27M24.1	3.16735	2.51575	8.89435	11.2854	13.783	-	-	3.563	4.352	antisense
VI	ENSG00000264578	8:41609691-41621502	11812	RP11-360L9.8	2.97595	4.79777	5.91991	11.301	13.8532	-	-	3.797	4.655	antisense
VI	ENSG00000231607	13:49982551-50125720	143170	DLEU2	3.75522	5.06111	6.70893	18.0264	18.3748	-	-	4.8	4.893	antisense
VI	ENSG00000257553	12:56104613-56113905	9293	RP11-603J24.17	5.96001	10.3294	10.9198	27.3249	30.4106	1.733	1.832	4.585	5.102	antisense
VI	ENSG00000233016	9:136721365-136728184	6820	SNHG7	15.7586	21.2239	20.3266	58.0455	85.5958	1.347	1.29	3.683	5.432	antisense
VI	ENSG00000250186	17:49404080-49405197	1118	RP11-1079K10.4	15.2465	13.8582	28.7183	43.6641	89.9594	-1.1	1.884	2.864	5.9	antisense
VI	ENSG00000267280	17:61393455-61411555	18101	TBX2-AS1	5.33248	3.17186	5.4784	24.6765	32.7832	-	-	4.628	6.148	antisense
VI	ENSG00000267383	19:20125376-20321305	195930	CTC-260E6.6	2.0338	1.08401	1.48766	13.6675	12.7904	-	-	6.72	6.289	antisense
VI	ENSG00000203469	1:10458554-10459338	785	RP5-1113E3.3	3.17507	4.08235	3.37742	10.6174	20.8029	-	-	3.344	6.552	antisense
VI	ENSG00000238045	16:29808635-29821252	12618	AC009133.12	3.65509	3.28417	9.06666	16.2621	25.4536	-	-	4.449	6.964	antisense
VI	ENSG00000272186	11:119067373-119067698	326	RP11-110I1.13	2.25102	1.06616	1.25151	10.3161	17.5903	-	-	4.583	7.814	antisense
VI	ENSG00000260708	22:46761893-46762563	671	CTA-29F11.1	1.59627	0.841964	0.578997	10.656	13.0214	-	-	6.676	8.157	antisense
VI	ENSG00000271335	10:35314551-35336401	21851	RP11-324I22.4	2.31982	1.3005	1.05852	14.5027	19.0834	-	-	6.252	8.226	antisense
VI	ENSG00000233429	7:27095646-27100265	4620	HOTAIRM1	4.54655	6.72911	4.40136	20.988	41.3017	-	-	4.616	9.084	antisense
VI	ENSG00000258297	11:66666035-66668374	2340	RP11-658F2.8	3.00368	4.33673	4.78542	19.4829	28.4511	-	-	6.486	9.472	antisense
VI	ENSG00000228393	7:104950314-105013044	62731	LINC01004	2.01679	1.61972	3.88904	11.4801	19.2892	-	-	5.692	9.564	antisense
VI	ENSG00000259952	16:29806495-29807732	1238	AC009133.15	2.03217	2.50661	4.79372	12.9814	20.9147	-	-	6.388	10.292	antisense
VI	ENSG00000261054	15:99128831-99131806	2976	RP11-6O2.4	1.52284	1.73098	9.11473	16.5811	17.2171	-	-	10.888	11.306	antisense
VI	ENSG00000263072	16:3116041-3134882	18842	ZNF213-AS1	1.75871	2.21944	3.61106	23.3572	19.9388	-	-	13.281	11.337	antisense
VI	ENSG00000253174	8:41540380-41545044	4665	RP11-360L9.7	1.45062	1.83145	2.23187	12.118	18.8818	-	-	8.354	13.016	antisense
VI	ENSG00000247092	14:95532296-95534872	2577	SNHG10	1.81134	1.53841	2.57142	26.3233	43.2851	-	-	14.533	23.897	antisense
VI	ENSG00000250988	15:82750563-82757206	6644	SNHG21	3.36388	3.22903	6.66111	47.3923	83.5948	-	-	14.089	24.851	antisense
VI	ENSG00000253552	7:27107776-27134302	26527	HOXA-AS2	1.4161	2.8333	7.47947	19.6549	50.9911	-	-	13.88	36.008	antisense
VI	ENSG00000215067	17:6876634-7012349	135716	ALOX12-AS1	0.930294	1.64997	1.94554	15.7798	36.9401	-	-	16.962	39.708	antisense
VI	ENSG00000228109	3:196999459-197004744	5286	MFI2-AS1	0.746289	4.12567	5.94377	13.3279	38.0468	-	-	17.859	50.981	antisense
VI	ENSG00000233461	1:231522387-231528556	6170	RP11-295G20.2	1.53921	2.22198	3.72963	33.4047	83.8437	-	-	21.702	54.472	antisense
VI	ENSG00000254682	11:71448673-71452157	3485	RP11-660L16.2	0.272105	0	0.378347	10.6403	16.5163	-	-	39.104	60.698	antisense
VI	ENSG00000258725	15:90966344-90988624	22281	PRC1-AS1	0.499495	0.789097	0.7408	9.46448	16.5509	-	-	18.948	33.135	antisense
VI	ENSG00000272145	1:40690379-40692066	1688	NFYC-AS1	0.408359	0.694598	1.38871	9.35605	10.6902	-	-	22.911	26.178	antisense
VI	ENSG00000240498	9:21994777-22121097	126321	CDKN2B-AS1	1.04847	0.904656	0.654469	9.29467	17.7035	-	-	8.865	16.885	antisense
VI	ENSG00000268403	11:9459555-9460702	1148	CTD-2371O3.3	0.953244	0.721763	0.949445	9.63539	14.9875	-	-	9.6	15.723	antisense
VI	ENSG00000261822	15:42567030-42569994	2965	RP11-265N6.2	1.9662	1.31436	4.42509	9.36764	21.7175	-	-	4.764	11.045	antisense
VI	ENSG00000254911	11:93721512-93721865	354	SCARNA9	41.0936	47.4875	55.068	80.471	170.566	1.156	1.34	1.958	4.151	antisense
VI	ENSG00000260934	16:19501688-19502286	599	CTA-363E6.7	11.1789	11.0486	14.8251	21.9078	27.1963	-1.012	1.326	1.96	2.433	antisense
VI	ENSG00000279868	14:49853617-49853914	298	RN7SL3	649.634	680.009	818.163	4799.36	17599.6	1.047	1.259	7.388	27.092	known_ncrna
VI	ENSG00000268388	16:86474528-86509099	34572	FENDRR	47.4458	54.2776	79.0335	129.852	155.128	1.144	1.666	2.737	3.27	lincRNA
VI	ENSG00000229807	X:73820650-73852753	32104	XIST	46.599	25.6465	69.872	106.344	159.267	-1.818	1.499	2.282	3.418	lincRNA
VI	ENSG00000269893	4:118278708-118279823	1116	SNHG8	25.0236	31.1336	21.4885	79.5128	99.8892	1.244	-1.164	3.178	3.992	lincRNA
VI	ENSG00000266490	17:30792371-30792833	463	CTD-2349P21.9	4.54596	2.6944	6.42832	12.0008	18.1888	-	-	2.64	4.001	lincRNA
VI	ENSG00000234608	12:111839763-111842902	3140	MAPKAPK5-AS1	8.5814	9.17979	6.55322	30.0423	38.3319	-	-	3.501	4.467	lincRNA
VI	ENSG00000166770	19:56477249-56500666	23418	ZNF667-AS1	4.68046	7.93917	7.79882	11.3404	24.7612	-	-	2.423	5.29	lincRNA
VI	ENSG00000275180	12:62603908-62604399	492	RP11-631N16.4	5.32659	3.05699	6.04332	29.1386	28.5334	-	-	5.47	5.357	lincRNA
VI	ENSG00000280164	21:6721811-6725209	3399	CH507-254M2.3	3.15779	1.82465	3.82853	11.611	17.4904	-	-	3.677	5.539	lincRNA
VI	ENSG00000270170	3:196942622-196943540	919	NCBP2-AS2	4.15834	2.66557	4.36971	15.3921	24.0787	-	-	3.702	5.79	lincRNA
VI	ENSG00000276077	21:7430658-7469007	38350	CH507-254M2.2	4.25824	4.19706	6.91515	30.983	24.709	-	-	7.276	5.803	lincRNA
VI	ENSG00000274333	21:5553636-5614880	61245	RP11-717F1.2	5.19302	5.21274	9.18062	42.5427	32.8681	-	-	8.192	6.329	lincRNA
VI	ENSG00000277067	21:7048890-7087229	38340	CH507-254M2.1	3.72978	3.99383	6.33382	26.4539	23.8781	-	-	7.093	6.402	lincRNA
VI	ENSG00000272455	1:1409095-1410618	1524	RP4-758J18.13	2.46239	2.52407	2.9857	14.6422	15.9203	-	-	5.946	6.465	lincRNA
VI	ENSG00000275496	21:6228965-6267317	38353	CH507-24F1.2	3.51338	3.95368	6.19963	25.2398	23.0431	-	-	7.184	6.559	lincRNA
VI	ENSG00000277991	21:7669396-7681742	12347	CH507-338C24.1	3.14245	3.44024	5.6282	19.7413	20.7454	-	-	6.282	6.602	lincRNA
VI	ENSG00000230262	9:94176601-94204568	27968	MIRLET7DHG	3.41543	1.99739	8.44628	45.0215	26.76	-	-	13.182	7.835	lincRNA
VI	ENSG00000170846	4:6673450-6676047	2598	AC093323.3	2.52799	2.6519	3.03391	18.5406	21.0949	-	-	7.334	8.345	lincRNA
VI	ENSG00000280018	21:6986449-6997765	11317	CH507-154B10.2	2.26231	1.17515	2.92141	31.674	20.1313	-	-	14.001	8.899	lincRNA
VI	ENSG00000255284	11:777577-784297	6721	AP006621.5	1.89878	1.60337	3.00684	10.475	21.7132	-	-	5.517	11.435	lincRNA
VI	ENSG00000234883	21:25561908-25575168	13261	MIR155HG	2.16656	2.14448	2.92475	22.2067	24.9432	-	-	10.25	11.513	lincRNA
VI	ENSG00000230844	X:46545492-46548408	2917	ZNF674-AS1	1.42378	2.02208	1.88896	12.6656	16.4365	-	-	8.896	11.544	lincRNA
VI	ENSG00000278903	21:6318433-6360415	41983	CH507-145C22.1	1.47746	1.04908	2.77746	21.4614	18.8832	-	-	14.526	12.781	lincRNA
VI	ENSG00000280145	21:6630181-6670695	40515	CH507-154B10.1	1.28512	1.15316	2.66893	29.4578	16.6756	-	-	22.922	12.976	lincRNA
VI	ENSG00000267232	19:1875015-1875992	978	CTB-31O20.9	0	0	0.627522	10.3187	13.3172	-	-	10.3	13.3	lincRNA
VI	ENSG00000267886	19:23075200-23100361	25162	CTD-2291D10.4	0.488441	0.109577	1.72361	11.0606	10.8144	-	-	22.645	22.141	lincRNA
VI	ENSG00000255135	11:76441337-76444656	3320	RP11-111M22.3	0.810406	1.53626	2.09663	15.2099	22.7091	-	-	18.768	28.022	lincRNA
VI	ENSG00000255198	16:1964958-1965509	552	SNHG9	0.326644	0.623258	0	11.4078	17.5864	-	-	34.924	53.84	lincRNA
VI	ENSG00000260260	16:2154796-2155358	563	SNHG19	28.0446	17.8719	55.3542	653.631	1785.35	-1.57	1.974	23.307	63.661	lincRNA
VI	ENSG00000269399	19:16542745-16544814	2070	CTD-3222D19.12	0.362164	0.31903	1.1589	15.2761	28.8383	-	-	42.18	79.628	lincRNA
VI	ENSG00000261526	19:1874870-1876169	1300	CTB-31O20.2	0.274734	0.595337	1.13237	16.7083	23.0533	-	-	60.816	83.911	lincRNA
VI	ENSG00000270195	4:1712820-1713622	803	RP11-572O17.1	0.0547676	0.0510163	0.507755	10.9285	22.0532	-	-	199.543	402.669	lincRNA
VI	ENSG00000272994	2:105334026-105337475	3450	RP11-332H14.2	0.293239	0.320161	1.36976	9.65742	12.1458	-	-	32.934	41.419	lincRNA
VI	ENSG00000277218	10:130104568-130104998	431	RP11-500G10.5	0.806991	0	0.498384	9.82729	16.3733	-	-	12.178	20.289	lincRNA
VI	ENSG00000278771	14:49853615-49853914	300	Metazoa_SRP	70.7945	36.8893	43.4417	782.491	1638.34	-1.919	-1.629	11.053	23.142	misc_RNA
VI	ENSG00000264866	CHR_HSCHR6_MHC_QBL_CTG1:28977460-28977759	300	Metazoa_SRP	1.77493	6.98594	6.0831	87.3861	292.576	-	-	49.234	164.838	misc_RNA
VI	ENSG00000263419	CHR_HSCHR6_MHC_COX_CTG1:28974067-28974366	300	RN7SL257P	1.77493	6.98594	5.8338	87.5145	292.136	-	-	49.306	164.59	misc_RNA
VI	ENSG00000265326	CHR_HSCHR6_MHC_MANN_CTG1:28977441-28977740	300	Metazoa_SRP	1.77493	6.98594	5.8338	87.5145	291.985	-	-	49.306	164.505	misc_RNA
VI	ENSG00000263491	CHR_HSCHR6_MHC_DBB_CTG1:28977484-28977783	300	Metazoa_SRP	1.77493	6.98594	5.8338	87.3861	292.954	-	-	49.234	165.051	misc_RNA
VI	ENSG00000263426	6:28977474-28977773	300	RN7SL471P	1.77493	6.98594	5.95845	87.5145	293.142	-	-	49.306	165.157	misc_RNA
VI	ENSG00000266191	CHR_HSCHR6_MHC_SSTO_CTG1:28978390-28978689	300	Metazoa_SRP	1.61357	6.47477	5.73407	84.7661	286.397	-	-	52.533	177.493	misc_RNA
VI	ENSG00000277925	3:169764609-169765047	439	Telomerase-vert	0.000148535	4.28939	3.73208	7.10246	12.2683	-	-	7.1	12.3	misc_RNA
VI	ENSG00000234851	3:161429126-161429597	472	RP11-3P17.3	58.4524	91.212	74.0944	120.63	173.741	1.56	1.268	2.064	2.972	processed_pseudogene
VI	ENSG00000240489	3:155987303-155988176	874	SETP14	5.70574	9.17256	7.47924	15.337	17.6104	-	-	2.688	3.086	processed_pseudogene
VI	ENSG00000186076	12:93640821-93641586	766	RP11-887P2.3	12.4789	14.9007	16.6767	28.221	41.2397	1.194	1.336	2.261	3.305	processed_pseudogene
VI	ENSG00000213553	2:38481850-38482804	955	RPLP0P6	4.90594	6.74324	5.7883	12.3499	16.8274	-	-	2.517	3.43	processed_pseudogene
VI	ENSG00000213442	12:104265308-104265836	529	RPL18AP3	21.7388	33.7648	33.8703	65.3877	75.5388	1.553	1.558	3.008	3.475	processed_pseudogene
VI	ENSG00000224861	14:66012829-66013789	961	YBX1P1	7.45563	9.64042	10.9744	19.7909	27.0269	-	1.472	2.654	3.625	processed_pseudogene
VI	ENSG00000259781	15:71164769-71165415	647	RP11-673C5.1	71.9543	77.7376	81.9703	223.243	280.542	1.08	1.139	3.103	3.899	processed_pseudogene
VI	ENSG00000212994	8:100895770-100896118	349	RPS26P6	4.12358	6.50093	5.77955	12.2422	16.3232	-	-	2.969	3.959	processed_pseudogene
VI	ENSG00000240342	12:118246083-118246962	880	RPS2P5	19.7874	27.9093	23.2335	46.961	79.8582	1.41	1.174	2.373	4.036	processed_pseudogene
VI	ENSG00000253144	5:179082679-179083194	516	RP11-281O15.7	3.23371	2.93414	5.80566	18.9794	13.1187	-	-	5.869	4.057	processed_pseudogene
VI	ENSG00000232472	X:24788391-24789069	679	EEF1B2P3	7.82004	8.88978	8.23015	16.318	32.8504	-	-	2.087	4.201	processed_pseudogene
VI	ENSG00000240087	12:68552994-68553882	889	RP11-254B13.1	8.12146	9.66305	11.9648	19.8597	35.9272	-	1.473	2.445	4.424	processed_pseudogene
VI	ENSG00000214653	X:140032343-140033480	1138	HNRNPA3P3	4.44423	4.13275	5.76696	13.7963	19.7572	-	-	3.104	4.446	processed_pseudogene
VI	ENSG00000213300	3:75214630-75215636	1007	HNRNPA3P6	5.80667	6.55539	8.45782	20.5984	29.4274	-	-	3.547	5.068	processed_pseudogene
VI	ENSG00000213707	22:26560525-26561088	564	HMGB1P10	6.25848	8.4078	7.63312	15.4536	35.0667	-	-	2.469	5.603	processed_pseudogene
VI	ENSG00000228519	X:25645721-25646327	607	RP11-298C3.2	0.876959	2.71888	2.80786	10.1023	24.5342	-	-	11.52	27.976	processed_pseudogene
VI	ENSG00000220875	6:26321875-26322292	418	HIST1H3PS1	0	0.266397	0.655984	11.3615	32.5383	-	-	11.3615	32.5383	processed_pseudogene
VI	ENSG00000213621	13:20961309-20962195	887	RPSAP54	4.86327	6.19613	4.96354	9.79544	20.5009	-	-	2.014	4.215	processed_pseudogene
VI	ENSG00000230202	6:117998974-117999448	475	RP11-632C17__A.1	3.50316	7.56841	7.42249	9.54775	12.6975	-	-	2.725	3.625	processed_pseudogene
VI	ENSG00000258441	14:21200078-21206900	6823	LINC00641	3.72744	4.21867	6.00921	10.9652	12.2204	-	-	2.942	3.278	processed_transcript
VI	ENSG00000163597	17:76557765-76565348	7584	SNHG16	52.9007	89.2031	85.0284	147.39	198.161	1.686	1.607	2.786	3.746	processed_transcript
VI	ENSG00000245910	8:66921683-66926398	4716	SNHG6	71.2912	97.1035	80.6813	142.775	267.832	1.362	1.132	2.003	3.757	processed_transcript
VI	ENSG00000142396	19:58305318-58315663	10346	ERVK3-1	17.731	21.6109	24.3967	67.8787	81.858	1.219	1.376	3.828	4.617	processed_transcript
VI	ENSG00000247556	15:41283989-41309737	25749	OIP5-AS1	5.64521	5.13487	11.2875	23.0184	29.0268	-	-	4.078	5.142	processed_transcript
VI	ENSG00000255717	11:62851987-62855914	3928	SNHG1	58.687	69.6436	92.7497	292.311	346.3	1.187	1.58	4.981	5.901	processed_transcript
VI	ENSG00000267575	19:27793462-27918863	125402	CTC-459F4.3	3.57492	4.57585	9.03993	19.4564	27.6238	-	-	5.442	7.727	processed_transcript
VI	ENSG00000234912	17:77086715-77094990	8276	SNHG20	1.85596	1.93688	3.14989	14.1579	18.4958	-	-	7.628	9.966	processed_transcript
VI	ENSG00000176593	19:58002060-58011232	9173	CTD-2368P22.1	1.14249	1.36178	2.65578	12.4478	12.9305	-	-	10.895	11.318	processed_transcript
VI	ENSG00000226950	4:52712403-52720351	7949	DANCR	3.02089	5.34816	5.61121	31.8969	64.3119	-	-	10.559	21.289	processed_transcript
VI	ENSG00000234327	17:5111467-5115004	3538	AC012146.7	0.0932778	1.43248	0.627967	11.0068	22.9366	-	-	11.8	24.5896	processed_transcript
VI	ENSG00000269609	10:102449816-102461106	11291	RPARP-AS1	0.474395	0.314289	1.40024	8.38756	14.721	-	-	17.681	31.031	processed_transcript
VI	ENSG00000219665	19:11987616-12046275	58660	CTD-2006C1.2	2.85327	4.51594	4.12277	9.9904	12.1758	-	-	3.501	4.267	processed_transcript
VI	ENSG00000279800	16:34266043-34268649	2607	ABBA01017803.1	8.38381	7.53044	8.31948	24.6782	28.2725	-	-	2.944	3.372	pseudogene
VI	ENSG00000278133	16:31122234-31124064	1831	RP11-196G11.5	9.19514	5.4599	5.35711	19.5903	26.938	-	-	2.131	2.93	sense_intronic
VI	ENSG00000242125	1:28505979-28510892	4914	SNHG3	28.8182	48.0963	40.5513	154.241	239.486	1.669	1.407	5.352	8.31	sense_intronic
VI	ENSG00000261094	9:122937622-122940333	2712	RP11-355O1.11	0.728661	0.948889	1.85211	36.4475	57.531	-	-	50.02	78.954	sense_overlapping
VI	ENSG00000280385	11:90193613-90198120	4508	AP000648.5	4.70114	3.34222	5.38139	12.5609	12.4699	-	-	2.672	2.653	TEC
VI	ENSG00000279069	17:58006673-58008187	1515	RP11-159D12.6	3.12568	3.70951	6.03531	11.4116	10.732	-	-	3.651	3.433	TEC
VI	ENSG00000279945	15:88477870-88478387	518	RP11-97O12.5	3.3153	2.91683	6.14418	9.50647	10.5445	-	-	2.867	3.181	TEC
VI	ENSG00000196656	4:113214045-113217170	3126	AC004057.1	6.46788	8.72891	8.64603	16.2745	26.3232	-	-	2.516	4.07	transcribed_processed_pseudogene
VI	ENSG00000132967	3:22381818-22382929	1112	HMGB1P5	63.3312	74.9123	78.4541	206.74	263.623	1.183	1.239	3.264	4.163	transcribed_processed_pseudogene
VI	ENSG00000213801	19:52927134-52942601	15468	ZNF816-ZNF321P	2.31817	3.45515	2.35452	11.6264	13.6624	-	-	5.015	5.894	transcribed_processed_pseudogene
VI	ENSG00000185485	3:195959747-195990318	30572	SDHAP1	7.33594	5.86823	8.59227	14.9414	15.1483	-	-	2.037	2.065	transcribed_unprocessed_pseudogene
VI	ENSG00000170089	5:177809406-177950732	141327	RP11-423H2.1	7.43575	6.59135	9.89939	18.4269	22.5783	-	-	2.478	3.036	transcribed_unprocessed_pseudogene
VI	ENSG00000272779	22:22303223-22310401	7179	LL22NC03-80A10.6	13.2606	13.5228	15.9209	33.3172	53.7688	1.02	1.201	2.512	4.055	transcribed_unprocessed_pseudogene
VI	ENSG00000214135	3:197578212-197627906	49695	AC024560.3	3.21042	3.44373	3.61466	11.7331	14.2576	-	-	3.655	4.441	transcribed_unprocessed_pseudogene
VI	ENSG00000272655	7:44013561-44019170	5610	POLR2J4	7.266	9.77419	8.13661	29.3065	32.8836	-	-	4.033	4.526	transcribed_unprocessed_pseudogene
VI	ENSG00000100058	22:25448104-25520854	72751	CRYBB2P1	4.82713	5.08455	8.18294	20.2054	27.9485	-	-	4.186	5.79	transcribed_unprocessed_pseudogene
VI	ENSG00000182841	22:42555222-42582038	26817	RRP7B	5.1059	6.32693	8.87208	28.4768	34.7475	-	-	5.577	6.805	transcribed_unprocessed_pseudogene
VI	ENSG00000251474	3:129382921-129399655	16735	RPL32P3	3.73663	2.37679	3.11446	23.5799	30.1569	-	-	6.31	8.071	transcribed_unprocessed_pseudogene
VI	ENSG00000180385	3:9986892-10006990	20099	EMC3-AS1	0.523282	0.759033	2.38094	22.5739	39.0664	-	-	43.139	74.656	transcribed_unprocessed_pseudogene
VI	ENSG00000225972	1:629061-629433	373	MTND1P23	11.5211	16.4235	13.08	26.6727	54.5702	1.426	1.135	2.315	4.737	unprocessed_pseudogene
VI	ENSG00000265366	10:46772424-46776833	4410	GLUD1P7	13.9372	18.8265	17.9907	35.5336	146.626	1.351	1.291	2.55	10.52	unprocessed_pseudogene
VI	ENSG00000248527	1:633695-634376	682	MTATP6P1	38.257	38.6084	48.8361	75.6017	158.373	1.009	1.277	1.976	4.14	unprocessed_pseudogene
VII	ENSG00000240801	11:2129120-2129964	845	AC132217.4	1.76906	3.18464	6.5634	1.50862	11.478	-	-	-	6.488	3prime_overlapping_ncrna
VII	ENSG00000232442	20:63627226-63628824	1599	CTD-3184A7.4	0.109711	0.697085	0.88302	5.69516	11.345	-	-	-	11.3	antisense
VII	ENSG00000227896	10:86521944-86525101	3158	RP11-77P6.2	0.273556	0.176322	0.67298	5.74434	10.4194	-	-	-	38.089	antisense
VII	ENSG00000260924	22:19171394-19172839	1446	LINC01311	0.37819	0.325993	0.375792	6.1711	13.7729	-	-	-	36.418	antisense
VII	ENSG00000260942	2:240582699-240586699	4001	CAPN10-AS1	0.340622	0.265674	0.856436	7.0485	10.9878	-	-	-	32.258	antisense
VII	ENSG00000272870	4:173363779-173370446	6668	RP11-798M19.6	1.34741	0.242307	1.26454	3.39262	16.7259	-	-	-	12.413	antisense
VII	ENSG00000272599	10:73124572-73125532	961	RP11-152N13.16	2.82983	3.48607	4.07536	8.30483	19.6993	-	-	-	6.961	antisense
VII	ENSG00000213904	19:42397127-42652355	255229	LIPE-AS1	1.98556	0.571248	2.28074	1.36619	11.9734	-	-	-	6.03	antisense
VII	ENSG00000267254	19:36797517-36828115	30599	ZNF790-AS1	2.83223	3.23205	4.03949	8.19891	16.9322	-	-	-	5.978	antisense
VII	ENSG00000226419	1:112956414-112999496	43083	SLC16A1-AS1	2.08537	2.27327	2.55813	6.38489	10.4119	-	-	-	4.993	antisense
VII	ENSG00000269292	19:46609276-46610779	1504	CTB-12A17.3	5.22606	9.67619	4.33511	5.12343	20.0984	-	-	-	3.846	antisense
VII	ENSG00000218537	22:23894425-23898930	4506	MIF-AS1	3.16431	4.67499	4.64654	6.59235	12.0997	-	-	-	3.824	antisense
VII	ENSG00000267062	19:12796822-12801849	5028	CTD-2659N19.10	31.9065	40.7969	54.3164	57.9342	119.045	1.279	1.702	1.816	3.731	antisense
VII	ENSG00000267322	18:49814022-49851059	37038	SNHG22	8.77945	9.56548	13.4324	12.0835	30.0832	-	1.53	1.376	3.427	antisense
VII	ENSG00000268854	19:50480118-50483351	3234	CTD-2545M3.2	16.9013	15.1335	10.9121	26.1613	54.4714	-1.117	-1.548	1.548	3.223	antisense
VII	ENSG00000259001	14:20343047-20343685	639	RPPH1	315.802	257.734	219.69	404.564	972.163	-1.225	-1.437	1.281	3.078	antisense
VII	ENSG00000262831	17:81843164-81843958	795	RP11-498C9.2	86.5807	94.5989	126.195	168.193	252.781	1.093	1.458	1.943	2.92	antisense
VII	ENSG00000223343	3:48985048-48989988	4941	RP13-131K19.2	3.79056	5.27124	3.67154	8.6086	10.767	-	-	2.271	2.84	antisense
VII	ENSG00000126005	20:35216461-35278131	61671	MMP24-AS1	4.15489	4.81455	5.84847	4.77093	11.6937	-	-	1.148	2.814	antisense
VII	ENSG00000177410	20:49278177-49295738	17562	ZFAS1	206.679	216.414	213.226	346.476	557.979	1.047	1.032	1.676	2.7	antisense
VII	ENSG00000228170	6:3138393-3153062	14670	RP1-40E16.11	4.36	5.05301	4.59279	5.40373	11.6641	-	-	-	2.675	antisense
VII	ENSG00000272936	4:44704404-44704965	562	RP11-700J17.2	4.18404	3.33076	2.88755	8.55406	11.0601	-	-	-	2.643	antisense
VII	ENSG00000265401	17:16382151-16382669	519	RP11-138I1.4	181.329	166.175	226.309	273.648	433.245	-1.092	1.248	1.509	2.389	antisense
VII	ENSG00000254452	11:66276778-66277492	715	RP11-867G23.4	13.6008	18.4948	14.0744	24.825	32.376	1.36	1.035	1.825	2.38	antisense
VII	ENSG00000259357	1:150965244-150966256	1013	RP11-316M1.12	22.5164	24.1758	24.8272	33.1129	53.3515	1.074	1.103	1.471	2.369	antisense
VII	ENSG00000267512	19:13139616-13141147	1532	CTC-250I14.3	9.09821	13.7773	7.97949	12.5165	20.7933	1.514	-1.14	1.376	2.285	antisense
VII	ENSG00000269968	12:6537793-6538370	578	RP5-940J5.9	226.799	306.683	299.073	379.19	508.969	1.352	1.319	1.672	2.244	antisense
VII	ENSG00000257621	14:58265364-58298134	32771	FLJ31306	17.5095	17.2376	13.7992	24.0238	37.7501	-1.016	-1.269	1.372	2.156	antisense
VII	ENSG00000258757	14:52640838-52641566	729	RP11-841O20.2	5.67062	10.9194	10.2757	10.5615	11.6818	1.926	1.812	1.862	2.06	antisense
VII	ENSG00000280102	14:49862535-49862909	375	RN7SL2	8162.99	10985.5	5009.09	13551.9	35405.9	1.346	-1.629	1.66	4.337	known_ncrna
VII	ENSG00000258486	14:49586578-49586878	301	RN7SL1	39305.5	39828.5	31945.7	53789.8	139228	1.013	-1.23	1.369	3.542	known_ncrna
VII	ENSG00000233421	1:16533885-16536172	2288	RP5-875O13.1	0.0916128	0.187869	0.397792	2.70447	38.007	-	-	-	414.866	lincRNA
VII	ENSG00000228549	1:16870944-16874092	3149	RP11-108M9.3	0.111749	0.0696651	0.158575	3.13044	36.447	-	-	-	36.4	lincRNA
VII	ENSG00000260923	16:90185996-90222678	36683	AC137934.1	0.15819	0.185534	6.10096	0.103767	25.6885	-	-	-	25.7	lincRNA
VII	ENSG00000261889	16:3156735-3157483	749	RP11-473M20.16	0.599393	1.06153	0.555668	4.38769	45.6327	-	-	-	76.132	lincRNA
VII	ENSG00000203279	9:97200474-97238700	38227	RP11-498P14.5	0.222317	0	0.395119	5.31205	16.1727	-	-	-	72.746	lincRNA
VII	ENSG00000255046	8:11797927-11802568	4642	RP11-297N6.4	0.232031	0	0.214974	0.997629	16.0327	-	-	-	69.097	lincRNA
VII	ENSG00000236824	2:47331059-47344517	13459	BCYRN1	0.526455	0.929065	0.943254	6.56761	16.596	-	-	-	31.524	lincRNA
VII	ENSG00000245149	8:124462484-124474576	12093	RNF139-AS1	0.65822	0.425492	1.39713	7.35059	15.6728	-	-	-	23.811	lincRNA
VII	ENSG00000245694	16:54918862-54929189	10328	CRNDE	1.10466	1.14475	2.53288	7.78884	22.0638	-	-	-	19.973	lincRNA
VII	ENSG00000274670	12:132083539-132083779	241	RP13-820C6.4	0	0	0	0	12.2458	-	-	-	12.2	lincRNA
VII	ENSG00000261220	8:133573182-133573861	680	RP11-629O1.2	1.29507	2.35314	0.568648	5.67306	14.4806	-	-	-	11.181	lincRNA
VII	ENSG00000273342	22:21640843-21641284	442	KB-1440D3.14	0	0.242336	0	5.54476	10.7033	-	-	-	10.7	lincRNA
VII	ENSG00000263812	18:76528654-76610968	82315	LINC00908	1.45539	1.00531	0.839635	4.94154	13.0217	-	-	-	8.947	lincRNA
VII	ENSG00000267321	17:35568119-35574792	6674	RP11-1094M14.11	1.25268	0.737743	1.41672	7.37402	10.1895	-	-	-	8.134	lincRNA
VII	ENSG00000269439	19:17488989-17511889	22901	CTD-3131K8.2	2.09778	1.77843	2.47758	8.90084	15.4603	-	-	-	7.37	lincRNA
VII	ENSG00000247516	5:8450742-8463095	12354	MIR4458HG	2.67302	2.24015	2.08784	4.365	11.5108	-	-	1.633	4.306	lincRNA
VII	ENSG00000269051	19:53197110-53211015	13906	CTD-2245F17.3	4.44316	1.50069	2.23767	3.06309	13.2363	-	-	-1.451	2.979	lincRNA
VII	ENSG00000214194	7:113116717-113118613	1897	LINC00998	20.4916	22.6669	17.9401	35.2603	55.6317	1.106	-1.143	1.721	2.715	lincRNA
VII	ENSG00000205664	X:3817527-3843857	26331	RP11-706O15.1	15.819	16.5972	20.2915	28.9357	38.7219	1.049	1.283	1.829	2.448	lincRNA
VII	ENSG00000269900	9:35657750-35658018	269	RMRP	3950.12	2592.09	2843	5082.14	9177.87	-1.524	-1.389	1.287	2.323	lincRNA
VII	ENSG00000232527	1:144227029-144250288	23260	RP11-14N7.2	5.60208	3.71295	5.98451	9.62583	12.9132	-	-	1.718	2.305	lincRNA
VII	ENSG00000214548	14:100779409-100861031	81623	MEG3	39.9738	50.9624	50.4986	61.099	85.1417	1.275	1.263	1.528	2.13	lincRNA
VII	ENSG00000232956	7:44983022-44986961	3940	SNHG15	6.71777	6.91218	10.2651	11.9584	13.812	1.029	1.528	1.78	2.056	lincRNA
VII	ENSG00000266754	10:103974514-103974814	301	RN7SL524P	1.67042	2.13498	2.35707	4.48465	25.6013	-	-	-	15.326	misc_RNA
VII	ENSG00000242876	22:20481934-20482213	280	RN7SL812P	0	0	0.585239	1.35686	11.5994	-	-	-	11.6	misc_RNA
VII	ENSG00000263740	3:15738514-15738809	296	RN7SL4P	24545.7	22931.6	17801.7	36844.5	108958	-1.071	-1.379	1.501	4.439	misc_RNA
VII	ENSG00000274012	14:49862549-49862849	301	Metazoa_SRP	40490.3	31294.1	33164.5	56271.4	162744	-1.294	-1.221	1.39	4.019	misc_RNA
VII	ENSG00000265735	9:9442059-9442380	322	RN7SL5P	21382.6	20855.5	17682.4	27992.9	77013.9	-1.026	-1.209	1.309	3.602	misc_RNA
VII	ENSG00000239899	2:11584772-11585047	276	RN7SL674P	6.53287	8.11274	5.25256	5.77688	17.1236	-	-	-	2.621	misc_RNA
VII	ENSG00000226396	1:19608113-19608568	456	RPS14P3	1.47119	0.115087	1.70372	6.32462	14.9145	-	-	-	10.138	processed_pseudogene
VII	ENSG00000234964	11:59781317-59781722	406	FABP5P7	1.19118	1.051	1.24137	6.75386	11.3401	-	-	-	9.52	processed_pseudogene
VII	ENSG00000185641	5:116051916-116052289	374	CTD-2287O16.1	1.46539	1.46342	1.27762	2.34555	10.2855	-	-	-	7.019	processed_pseudogene
VII	ENSG00000198618	21:18857778-18858276	499	PPIAP22	2.26897	3.8873	6.68492	7.34372	13.6144	-	-	-	6	processed_pseudogene
VII	ENSG00000139239	12:62965324-62965969	646	RPL14P1	3.69158	5.80105	5.28509	6.6077	19.2638	-	-	-	5.218	processed_pseudogene
VII	ENSG00000188856	8:80558869-80559757	889	RPSAP47	3.5415	4.15443	3.63259	6.48393	14.4904	-	-	1.831	4.092	processed_pseudogene
VII	ENSG00000226415	1:76699788-76700538	751	TPI1P1	3.82275	3.56311	5.45427	6.94445	15.4873	-	-	1.817	4.051	processed_pseudogene
VII	ENSG00000189343	17:19445969-19446852	884	RPS2P46	9.09621	12.9838	12.3191	15.8398	33.251	1.427	1.354	1.741	3.655	processed_pseudogene
VII	ENSG00000213178	3:169483670-169484080	411	RP11-641D5.1	33.1409	43.2055	40.8507	49.4912	109.186	1.304	1.233	1.493	3.295	processed_pseudogene
VII	ENSG00000226084	1:77129113-77129668	556	RP4-706A16.3	18.1141	29.4451	22.6658	30.3685	57.4163	1.626	1.251	1.677	3.17	processed_pseudogene
VII	ENSG00000225067	19:15611656-15612122	467	RPL23AP2	6.52915	6.08011	7.6889	10.6536	19.5154	-	-	1.632	2.989	processed_pseudogene
VII	ENSG00000244716	1:108992281-108992836	556	RP11-20O24.4	26.1215	35.8716	30.9203	44.6272	77.0739	1.373	1.184	1.708	2.951	processed_pseudogene
VII	ENSG00000137970	1:96678873-96679620	748	RPL7P9	72.5495	84.044	74.3746	126.752	203.604	1.158	1.025	1.747	2.806	processed_pseudogene
VII	ENSG00000205871	15:43115701-43116493	793	RPS3AP47	4.98991	5.01468	4.51065	8.57653	13.969	-	-	1.719	2.799	processed_pseudogene
VII	ENSG00000234797	15:59768351-59769146	796	RPS3AP6	50.0508	52.9758	53.9212	76.5095	139.419	1.058	1.077	1.529	2.786	processed_pseudogene
VII	ENSG00000242071	14:69885339-69886140	802	RPL7AP6	4.10957	4.97359	7.09366	8.23571	10.8677	-	-	-	2.644	processed_pseudogene
VII	ENSG00000216285	12:104030778-104031543	766	RP11-490H24.5	5.51807	6.70058	5.28588	8.96323	14.5474	-	-	1.624	2.636	processed_pseudogene
VII	ENSG00000229119	5:166382304-166382599	296	CTB-63M22.1	110.124	174.869	131.864	197.044	287.905	1.588	1.197	1.789	2.614	processed_pseudogene
VII	ENSG00000232573	14:98972878-98973301	424	RPL3P4	29.3315	42.6976	33.1053	41.9869	76.3257	1.456	1.129	1.431	2.602	processed_pseudogene
VII	ENSG00000229638	3:185417494-185418778	1285	RPL4P4	9.73816	11.9033	10.609	17.3233	25.0286	1.222	1.089	1.779	2.57	processed_pseudogene
VII	ENSG00000214485	5:150094301-150095048	748	RPL7P1	20.8614	22.3249	22.7221	33.3516	52.3433	1.07	1.089	1.599	2.509	processed_pseudogene
VII	ENSG00000244363	5:77582375-77583122	748	RPL7P23	6.52081	5.91492	7.88389	11.2958	16.1844	-	-	1.732	2.482	processed_pseudogene
VII	ENSG00000212664	15:71341157-71341712	556	RP11-592N21.1	5.73762	9.00255	6.09105	7.22226	13.861	-	-	1.259	2.416	processed_pseudogene
VII	ENSG00000220793	16:9156401-9156881	481	RPL21P119	7.67207	10.9562	11.4542	13.7841	18.2554	1.428	1.493	1.797	2.379	processed_pseudogene
VII	ENSG00000226221	5:56504634-56505072	439	AC022431.1	18.0458	18.4444	16.2341	28.7526	42.0975	1.022	-1.111	1.593	2.333	processed_pseudogene
VII	ENSG00000213860	7:20002764-20003247	484	RPL21P75	7.57909	10.6275	11.1022	13.8853	17.6153	1.402	1.465	1.832	2.324	processed_pseudogene
VII	ENSG00000220842	10:120354700-120355183	484	RP11-572P18.1	8.45265	11.3106	12.256	15.0095	19.002	1.338	1.45	1.776	2.248	processed_pseudogene
VII	ENSG00000236552	10:96750287-96750899	613	RPL13AP5	13.1047	20.4687	21.8896	20.6739	29.1764	1.562	1.67	1.578	2.226	processed_pseudogene
VII	ENSG00000212802	6:12514109-12514724	616	RPL15P3	18.2473	21.946	18.2396	23.8529	38.5602	1.203	1	1.307	2.113	processed_pseudogene
VII	ENSG00000230629	X:70962963-70963293	331	RPS23P8	75.0644	102.263	82.2901	110.155	158.203	1.362	1.096	1.467	2.108	processed_pseudogene
VII	ENSG00000235437	X:63343226-63561071	217846	LINC01278	2.01922	2.0447	4.74562	6.19585	13.0143	-	-	-	6.445	processed_transcript
VII	ENSG00000204272	X:56729258-56818380	89123	LINC01420	6.70821	8.43693	6.138	8.05195	25.2485	-	-	-	3.764	processed_transcript
VII	ENSG00000224078	15:24978582-25056565	77984	SNHG14	14.0906	15.7713	24.4272	21.9664	38.3227	1.119	1.734	1.559	2.72	processed_transcript
VII	ENSG00000196295	7:30516308-30594809	78502	AC005154.6	8.38284	11.3781	8.33945	12.1966	22.1251	1.357	-1.005	1.455	2.639	processed_transcript
VII	ENSG00000175061	17:16438821-16478678	39858	LRRC75A-AS1	181.237	189.263	183.782	321.789	421.845	1.044	1.014	1.776	2.328	processed_transcript
VII	ENSG00000203875	6:85660949-85678736	17788	SNHG5	122.053	161.747	127.338	177.748	248.581	1.325	1.043	1.456	2.037	processed_transcript
VII	ENSG00000276232	12:6510274-6510522	249	SCARNA10	0.000126442	8.74326	7.1083	0.000896145	14.4733	-	-	-	14.5	sense_intronic
VII	ENSG00000260035	15:45200324-45200632	309	CTD-2651B20.6	2.01618	5.50219	1.63513	5.77618	39.5301	-	-	-	19.606	sense_intronic
VII	ENSG00000274427	12:123515274-123515513	240	RP11-972P1.10	0	2.73219	1.32078	4.08537	11.0301	-	-	-	11	sense_intronic
VII	ENSG00000261061	16:81030769-81031485	717	RP11-303E16.2	1.5238	2.5459	3.41374	8.01878	10.6843	-	-	-	7.012	sense_intronic
VII	ENSG00000243960	1:111438637-111441364	2728	RP11-552M11.4	20.1213	18.4434	28.73	22.5404	41.6913	-1.091	1.428	1.12	2.072	sense_overlapping
VII	ENSG00000279573	17:67955313-67957291	1979	RP11-855A2.1	0.613345	0.246788	0.461968	2.00083	10.2624	-	-	-	16.732	TEC
VII	ENSG00000279691	5:133052768-133052971	204	RP11-485M7.2	0	0	0	0	14.4215	-	-	-	14.4	TEC
VII	ENSG00000279528	X:48580740-48581165	426	RP11-1148L6.8	4.38898	2.19193	2.54112	8.44909	22.3927	-	-	-	5.102	TEC
VII	ENSG00000280096	18:35082008-35082242	235	RP11-294N21.2	3.79258	3.48088	3.47548	4.08847	11.4507	-	-	1.078	3.019	TEC
VII	ENSG00000279872	17:2424178-2424412	235	RP1-59D14.9	4.54819	4.04693	4.63155	3.52059	12.1394	-	-	-	2.669	TEC
VII	ENSG00000279322	20:25226447-25226735	289	RP4-738P15.6	5.85548	4.18052	3.80092	8.81168	14.0263	-	-	1.505	2.395	TEC
VII	ENSG00000237550	15:82372195-82372912	718	UBE2Q2P6	51.5778	54.0583	59.1289	80.9109	137.637	1.048	1.146	1.569	2.669	transcribed_processed_pseudogene
VII	ENSG00000235552	18:6462143-6463015	873	RPL6P27	22.2852	27.2963	25.3925	41.5424	59.2879	1.225	1.139	1.864	2.66	transcribed_processed_pseudogene
VII	ENSG00000213228	17:60433677-60435996	2320	RPL12P38	4.46955	6.54244	7.66248	5.47095	10.534	-	-	1.224	2.357	transcribed_processed_pseudogene
VII	ENSG00000223361	5:17353694-17354624	931	FTH1P10	5.54175	7.13084	5.90508	7.79471	12.2313	-	-	1.407	2.207	transcribed_processed_pseudogene
VII	ENSG00000198155	4:212609-255985	43377	ZNF876P	0.758656	0.946659	1.89389	7.44713	10.3286	-	-	-	13.614	transcribed_unprocessed_pseudogene
VII	ENSG00000228782	17:47450567-47492492	41926	MRPL45P2	2.52509	3.53332	3.91933	5.3813	11.7239	-	-	-	4.643	transcribed_unprocessed_pseudogene
VII	ENSG00000143429	2:91617159-91659972	42814	AC027612.6	10.6167	10.6067	12.7271	20.1299	38.6681	-1.001	1.199	1.896	3.642	transcribed_unprocessed_pseudogene
VII	ENSG00000205583	7:75359193-75395383	36191	STAG3L1	3.75104	3.0615	5.18698	7.65748	13.437	-	-	-	3.582	transcribed_unprocessed_pseudogene
VII	ENSG00000205763	7:32916814-32943176	26363	RP9P	3.41692	2.44	3.57961	8.00409	12.236	-	-	-	3.581	transcribed_unprocessed_pseudogene
VII	ENSG00000276291	9:40992248-41217197	224950	RP11-87H9.2	5.59071	7.54612	5.20439	9.68491	15.7439	-	-	1.732	2.816	transcribed_unprocessed_pseudogene
VII	ENSG00000250090	20:25835984-25836832	849	RP13-401N8.3	0	1.14443	1.10307	0.710973	10.5663	-	-	-	10.6	unprocessed_pseudogene
VII	ENSG00000198744	1:634375-634922	548	RP5-857K21.11	5.81939	7.77913	9.37344	9.93478	26.9085	-	-	1.707	4.624	unprocessed_pseudogene
VII	ENSG00000265630	10:47563603-47569697	6095	GLUD1P8	5.79637	3.44429	3.33648	6.88258	24.9966	-	-	1.187	4.312	unprocessed_pseudogene
VII	ENSG00000225630	1:629639-630683	1045	MTND2P28	34.3809	25.2636	36.898	47.7051	127.122	-1.361	1.073	1.388	3.697	unprocessed_pseudogene
VIII	ENSG00000203394	1:20742986-20744292	1307	RP5-930J4.4	12.3113	15.7123	16.2562	9.22184	5.74674	1.276	1.32	-1.335	-2.141	antisense
VIII	ENSG00000272742	5:139364676-139369717	5042	PAIP2	17.0019	23.2771	15.3039	14.0127	7.75398	1.369	-1.111	-1.214	-2.193	antisense
VIII	ENSG00000253851	8:103228424-103229314	891	RP11-318M2.3	11.033	10.5504	8.89836	7.12737	4.88221	-1.046	-1.239	-1.548	-2.257	antisense
VIII	ENSG00000261602	16:69709873-69710583	711	CTD-2033A16.1	19.3289	30.2023	26.9899	12.9375	8.3003	1.563	1.396	-1.495	-2.331	antisense
VIII	ENSG00000234961	10:17233324-17234833	1510	RP11-124N14.3	15.5255	19.5479	15.5315	10.2122	6.42465	1.259	1	-1.52	-2.415	antisense
VIII	ENSG00000254873	11:118397094-118401895	4802	RP11-770J1.5	13.1775	11.9951	12.0777	12.3289	5.22498	-1.099	-1.091	-1.068	-2.519	antisense
VIII	ENSG00000258377	14:49620814-49623480	2667	RP11-649E7.5	23.7242	31.9318	25.2362	18.3061	8.48423	1.346	1.064	-1.295	-2.793	antisense
VIII	ENSG00000249786	3:15436170-15451602	15433	EAF1-AS1	10.57	14.6896	11.3356	11.8298	2.32815	1.39	1.072	1.119	-4.545	antisense
VIII	ENSG00000261759	16:19119975-19121629	1655	RP11-626G11.3	21.582	21.8129	16.8378	11.5802	3.9334	1.011	-1.282	-1.862	-5.495	antisense
VIII	ENSG00000259330	15:40325215-40326715	1501	INAFM2	9.26698	10.2706	11.3251	7.9993	3.39543	1.108	1.222	-1.159	-2.732	antisense
VIII	ENSG00000260032	20:36045621-36050960	5340	LINC00657	78.7714	87.8111	85.204	52.1031	34.1046	1.115	1.082	-1.513	-2.309	lincRNA
VIII	ENSG00000245532	11:65422773-65445540	22768	NEAT1	36.8952	30.2174	55.4657	32.5006	10.867	-1.221	1.503	-1.135	-3.39	lincRNA
VIII	ENSG00000247993	5:73446356-73446984	629	FOXD1-AS1	69.5382	75.6018	88.1436	57.7995	19.8148	1.087	1.268	-1.203	-3.509	lincRNA
VIII	ENSG00000229939	X:111618807-111619094	288	RP11-111F16.2	12.6911	15.0335	8.21093	13.3249	3.74426	1.185	-1.546	1.05	-3.39	processed_pseudogene
VIII	ENSG00000256664	12:68841945-68842384	440	RP11-611O2.3	42.1454	81.9478	48.2131	42.9972	3.56806	1.944	1.144	1.02	-11.765	processed_pseudogene
VIII	ENSG00000253861	5:168552276-168553727	1452	SLC2A3P1	9.35781	15.1195	13.3081	6.9529	0.826071	1.616	1.422	-1.346	-11.364	processed_pseudogene
VIII	ENSG00000247137	11:83184490-83193794	9305	RP11-727A23.5	18.7939	13.5143	27.7354	18.5078	9.3538	-1.391	1.476	-1.015	-2.008	processed_transcript
VIII	ENSG00000279352	18:14010053-14010917	865	RP11-411B10.7	10.7809	7.47555	9.91207	6.55259	3.34284	-1.443	-1.088	-1.645	-3.226	TEC
VIII	ENSG00000237296	16:22437007-22492220	55214	SMG1P1	26.0982	22.8792	23.3121	29.2616	12.2953	-1.14	-1.12	1.121	-2.123	transcribed_unprocessed_pseudogene
VIII	ENSG00000277053	7:75185384-75237696	52313	GTF2IP1	38.9345	45.565	35.5541	24.4564	16.5208	1.17	-1.095	-1.592	-2.358	transcribed_unprocessed_pseudogene
VIII	ENSG00000206149	15:28589491-28685264	95774	HERC2P9	12.6526	12.9163	17.1626	14.3876	5.2638	1.021	1.356	1.137	-2.404	transcribed_unprocessed_pseudogene
VIII	ENSG00000185710	16:21879337-21919156	39820	SMG1P4	18.7124	12.0039	17.1668	18.4933	7.76201	-1.56	-1.091	-1.012	-2.41	transcribed_unprocessed_pseudogene
VIII	ENSG00000226259	5:70415351-70448015	32665	GTF2H2B	11.0542	11.1988	9.52991	9.92852	4.29355	1.013	-1.16	-1.114	-2.577	transcribed_unprocessed_pseudogene
VIII	ENSG00000180747	16:21446682-21520444	73763	SMG1P3	37.6419	29.7629	28.2281	44.1018	13.9344	-1.264	-1.333	1.172	-2.703	transcribed_unprocessed_pseudogene
VIII	ENSG00000204072	X:101597509-101598671	1163	ARMCX7P	8.7586	7.49871	12.4297	5.30745	3.81355	-	1.419	-1.65	-2.299	transcribed_unprocessed_pseudogene
VIII	ENSG00000276550	15:22495569-22590815	95247	HERC2P2	7.64821	8.23765	12.7655	11.4412	3.73814	-	1.669	1.496	-2.045	transcribed_unprocessed_pseudogene
IX	ENSG00000267615	17:75943831-75945142	1312	RP11-552F3.13	11.669	7.16135	6.41872	0.763822	0	-1.629	-1.818	-15.385	-12	antisense
IX	ENSG00000236886	2:216694463-216994079	299617	AC007563.5	100.991	153.584	72.3895	30.9788	13.3382	1.521	-1.395	-3.257	-7.576	antisense
IX	ENSG00000254680	11:12261425-12263173	1749	RP11-265D17.2	21.3525	24.2687	17.3363	4.54596	2.92025	1.137	-1.232	-4.695	-7.299	antisense
IX	ENSG00000263424	18:67506588-67514030	7443	CTD-2541J13.2	17.7499	20.8253	21.1503	6.53695	3.60964	1.173	1.192	-2.717	-4.926	antisense
IX	ENSG00000259627	15:63070024-63071911	1888	RP11-244F12.2	182.944	132.159	142.556	45.8578	37.1013	-1.385	-1.284	-3.984	-4.926	antisense
IX	ENSG00000267257	18:58535414-58538552	3139	RP11-1151B14.4	11.8827	15.6379	8.80146	2.21779	2.4235	1.316	-1.35	-5.348	-4.902	antisense
IX	ENSG00000235531	8:71828166-72118393	290228	RP11-383H13.1	14.1264	21.3157	14.8124	3.59391	3.04504	1.509	1.049	-3.937	-4.63	antisense
IX	ENSG00000238258	10:33211276-33213804	2529	RP11-342D11.2	38.705	38.9665	30.314	11.5513	10.1596	1.007	-1.277	-3.356	-3.817	antisense
IX	ENSG00000233308	3:191213290-191234605	21316	OSTN-AS1	17.2801	23.0945	12.5477	2.46297	5.86155	1.336	-1.377	-6.993	-2.95	antisense
IX	ENSG00000231312	2:39436636-39665343	228708	AC007246.3	17.0333	14.4693	8.85522	3.18629	6.0342	-1.178	-1.923	-5.348	-2.825	antisense
IX	ENSG00000260349	16:9105833-9107174	1342	RP11-473I1.5	65.9763	51.2591	39.5721	17.5555	23.8573	-1.287	-1.667	-3.759	-2.762	antisense
IX	ENSG00000265784	17:38918800-38921769	2970	RP1-56K13.3	21.8678	22.5912	17.543	6.82754	10.1328	1.033	-1.247	-3.205	-2.16	antisense
IX	ENSG00000246763	5:98769617-98773469	3853	RGMB-AS1	9.52133	14.4525	6.13464	0.724592	0.508337	1.518	-1.553	-13.158	-18.868	antisense
IX	ENSG00000261295	X:100673329-100673981	653	RP11-524D16__A.3	13.613	14.0523	11.6167	6.20075	12.9184	1.032	-1.172	-2.193	-1.054	antisense
IX	ENSG00000224505	17:45150399-45161510	11112	AC002117.1	8.17742	7.24038	15.6409	3.61834	4.80326	-1.13	1.913	-2.262	-1.704	antisense
IX	ENSG00000255864	12:24213255-24562590	349336	RP11-444D3.1	18.5745	18.2072	16.8892	3.60221	0	-1.02	-1.1	-5.155	-18.6	lincRNA
IX	ENSG00000259758	8:140520155-140529501	9347	CASC7	11.4492	12.881	6.53287	5.05177	1.30747	1.125	-1.751	-2.268	-8.772	lincRNA
IX	ENSG00000230590	X:73963954-74293574	329621	FTX	15.1158	13.0348	14.3559	4.62929	3.65176	-1.16	-1.053	-3.268	-4.132	lincRNA
IX	ENSG00000277801	14:89156742-89157574	833	RP11-681H18.2	11.1842	6.57011	6.92897	4.42686	3.45912	-1.704	-1.613	-2.525	-3.236	lincRNA
IX	ENSG00000172965	2:111196349-111495100	298752	MIR4435-1HG	126.884	184.848	98.0805	44.0881	41.5233	1.457	-1.294	-2.882	-3.058	lincRNA
IX	ENSG00000222041	2:87455367-87606805	151439	LINC00152	121.537	164.641	90.0553	33.5119	40.0716	1.355	-1.35	-3.623	-3.03	lincRNA
IX	ENSG00000225511	9:92141297-92160114	18818	LINC00475	8.56305	11.2981	5.71936	0.951877	0.121594	1.319	-1.497	-9.009	-71.429	lincRNA
IX	ENSG00000253103	8:111098960-111236203	137244	RP11-946L20.4	10.0656	6.18985	7.66963	4.5985	8.27967	-1.626	-1.312	-2.188	-1.215	lincRNA
IX	ENSG00000258967	14:68887784-68888084	301	HMGN1P3	10.5324	6.531	7.68177	1.12491	0.737597	-1.613	-1.372	-9.346	-14.286	processed_pseudogene
IX	ENSG00000260318	16:11903922-11904137	216	COX6CP1	11.149	5.72388	6.12213	1.89344	0	-1.949	-1.821	-5.882	0	processed_pseudogene
IX	ENSG00000236581	13:33271378-33281334	9957	STARD13-AS	14.4444	18.8953	10.4044	3.22482	0	1.308	-1.389	-4.484	0	processed_transcript
IX	ENSG00000272888	15:92882706-92899701	16996	AC013394.2	36.4054	28.851	24.7609	14.8097	16.5442	-1.263	-1.471	-2.457	-2.203	processed_transcript
IX	ENSG00000225373	19:60104-71626	11523	WASH5P	18.3172	16.1736	13.6383	4.54025	2.27695	-1.133	-1.342	-4.032	-8.065	transcribed_processed_pseudogene
IX	ENSG00000270392	1:120432203-120434052	1850	PFN1P2	13.8271	9.49435	8.50775	2.15898	2.10787	-1.456	-1.626	-6.41	-6.579	transcribed_processed_pseudogene
IX	ENSG00000154608	4:118467589-118554204	86616	CEP170P1	8.2463	11.3706	6.82415	1.49818	0.733084	1.379	-1.208	-5.495	-11.236	transcribed_unprocessed_pseudogene
IX	ENSG00000224163	7:128912731-128914063	1333	RP11-309L24.6	12.2476	12.0444	13.5133	5.37828	5.24269	-1.017	1.103	-2.278	-2.336	unprocessed_pseudogene
IX	ENSG00000255248	11:122028354-122116323	87970	RP11-166D19.1	73.5008	117.147	53.5255	12.3219	10.5859	1.594	-1.374	-5.952	-6.944	sense_overlapping
IX	ENSG00000279753	19:1038726-1039064	339	AC011558.5	187.609	176.294	147.612	88.7602	88.052	-1.064	-1.271	-2.114	-2.132	TEC
IX	ENSG00000280320	12:64696190-64696550	361	RP11-629N8.5	11.2327	8.8666	15.1822	4.48298	10.2312	-1.267	1.352	-2.506	-1.098	TEC
IX	ENSG00000280143	11:117204966-117210292	5327	AP000892.6	13.1739	13.701	9.22827	5.01551	6.96708	1.04	-1.429	-2.625	-1.89	TEC
X	ENSG00000272367	5:87376255-87377180	926	CTC-428H11.2	12.7703	13.2877	5.89916	2.89194	0.883458	1.041	-2.165	-4.425	-14.493	antisense
X	ENSG00000259498	15:63046033-63049387	3355	RP11-244F12.3	20.765	11.5215	6.73335	0.46513	0.728702	-1.802	-3.086	-45.455	-28.571	antisense
X	ENSG00000278621	15:39588356-39588882	527	CTD-2033D15.3	28.976	22.7309	7.89204	3.36864	2.70357	-1.276	-3.676	-8.621	-10.753	antisense
X	ENSG00000197301	12:65851339-65882167	30829	RP11-366L20.2	24.6524	13.1178	2.63689	1.10816	0.148822	-1.88	-9.346	-22.222	-24.7	antisense
X	ENSG00000245573	11:27506837-27698174	191338	BDNF-AS	7.77458	10.4715	3.69917	0.338737	0.242592	1.347	-2.101	-22.727	-32.258	antisense
X	ENSG00000186594	17:1711492-1717174	5683	MIR22HG	34.0601	46.1435	15.6772	1.66025	0.814997	1.355	-2.174	-20.408	-41.667	lincRNA
X	ENSG00000224959	2:111491942-111494811	2870	AC017002.2	10.5444	11.497	4.83942	1.07062	0.268194	1.09	-2.179	-9.804	-40	lincRNA
X	ENSG00000240350	2:111491272-111510990	19719	AC017002.1	15.3821	11.8979	6.54654	1.18584	0.434053	-1.294	-2.347	-12.987	-35.714	lincRNA
X	ENSG00000255090	11:122155421-122422871	267451	RP11-820L6.1	27.5301	17.221	10.4007	4.41941	3.10843	-1.597	-2.646	-6.211	-8.85	lincRNA
X	ENSG00000226380	7:130876808-130913310	36503	MIR29B1	14.3049	16.3669	4.37832	0.518956	0.272557	1.144	-3.268	-27.778	-52.632	lincRNA
X	ENSG00000270069	X:45745210-45770274	25065	MIR222HG	26.1499	20.7171	7.15796	3.30862	1.49541	-1.263	-3.65	-7.874	-17.544	lincRNA
X	ENSG00000227248	13:107788341-107835451	47111	FAM155A-IT1	19.7281	21.353	8.84861	3.29149	0.147049	1.082	-2.227	-5.988	-19.7	sense_intronic
X	ENSG00000241749	12:65758019-65826997	68979	RPSAP52	13.5788	11.6834	3.00263	0.692928	0.111587	-1.163	-4.525	-13.6	-13.6	transcribed_processed_pseudogene
X	ENSG00000241568	9:35049270-35049563	294	RN7SL338P	11.2582	5.35442	6.78498	0.806631	0	-2.101	-1.658	-13.889	11.3	misc_RNA
X	ENSG00000230902	13:75688555-75689197	643	FAM204CP	10.0792	2.61024	1.63664	0.105558	0	-3.861	-6.173	-100	0	processed_pseudogene
X	ENSG00000261553	13:75549772-75807120	257349	RP11-29G8.3	11.378	4.31279	2.00562	2.10644	8.99517	-2.639	-5.682	-5.405	-1.264	processed_transcript
X	ENSG00000276107	15:39586560-39587293	734	CTD-2033D15.2	20.4358	6.71417	6.84749	1.32519	3.56573	-3.04	-2.985	-15.385	-5.747	sense_intronic
	ENSG00000215302	15:30470778-30507623	36846	CTD-3092A11.1	9.77209	4.00822	6.15748	11.4726	8.52249	-2.439	-1.587	1.174	-1.147	transcribed_unprocessed_pseudogene
	ENSG00000249669	5:149406688-149428678	21991	MIR143HG	11.9984	4.11505	23.4596	2.13029	3.09323	-2.915	1.955	-5.618	-3.876	lincRNA
	ENSG00000242156	22:29419154-29423193	4040	AC000041.8	35.6434	14.3758	30.3826	35.5388	107.85	-2.481	-1.174	-1.003	3.026	unprocessed_pseudogene
	ENSG00000227081	12:3211662-3211917	256	RP11-543P15.1	15.56	31.5473	20.0835	37.9594	55.0353	2.027	1.291	2.44	3.537	processed_pseudogene
	ENSG00000244398	11:16974692-16975013	322	RP11-466H18.1	63.3503	129.923	30.4938	155.718	238.418	2.051	-2.079	2.458	3.763	processed_pseudogene
aFold change in lncRNA, mRNA or protein expression between adenovirus infected and uninfected cells (mock).
b expression was not detected or low sequencing reads (<10 FPKM).
